# Supplementary material for: Diagnostic and therapeutic yields of balloon-assisted enteroscopy on different subtypes of patients with suspected small bowel bleeding
Source: J Can Assoc Gastroenterol. 2025 Dec 22;9(2):78–85. doi: 10.1093/jcag/gwaf037 (PMC13123681; doi:10.1093/jcag/gwaf037)
Supplement: gwaf037_Supplementary_Data [file gwaf037_supplementary_data.zip]

Archive with 3 entries (2 files):
- gwaf037_Supplementary_Data/
- gwaf037_Supplementary_Data/ICMJE forms.pdf
- gwaf037_Supplementary_Data/RECORD Checklist OGIB.docx
